# Supplementary material for: Personalized Evaluation of Atrial Complexity of Patients Undergoing Atrial Fibrillation Ablation: A Clinical Computational Study
Source: Biology (Basel). 2021 Aug 28;10(9):838. doi: 10.3390/biology10090838 (PMC8469429; doi:10.3390/biology10090838)
Supplement: Supplementary file 1 [file biology-10-00838-s001.zip]

Archive with 1 entries (1 files):
- biology-1350926-supplementary.pdf
